# Supplementary material for: A Potential Driver of Disseminated Intravascular Coagulation in Heat Stroke Mice: Neutrophil Extracellular Traps
Source: Int J Environ Res Public Health. 2022 Sep 29;19(19):12448. doi: 10.3390/ijerph191912448 (PMC9566744; doi:10.3390/ijerph191912448)
Supplement: Supplementary file 1 [file ijerph-19-12448-s001.zip]

Archive with 1 entries (1 files):
- ijerph-1900076-supplementary.pdf
